# Supplementary material for: Deep-Learning Enabled Atomistic Understanding of Thermomechanical Behaviors and Fracture Mechanisms of High-Entropy Diboride (Hf0.2Zr0.2Ta0.2Ti0.2Nb0.2)B2
Source: Materials (Basel). 2026 Jul 1;19(13):2785. doi: 10.3390/ma19132785 (PMC13362562; doi:10.3390/ma19132785)
Supplement: Supplementary file 1 [file materials-19-02785-s001.zip]

Archive with 3 entries (3 files):
- materials-4402896-supplementary-done (1) edited.pdf
- materials-4402896-vedio-1.mp4
- materials-4402896-vedio-2.mp4
